# Supplementary material for: Genome-Wide Characterization of the INDETERMINATE DOMAIN (IDD) Zinc Finger Gene Family in Solanum lycopersicum and the Functional Analysis of SlIDD15 in Shoot Gravitropism
Source: Int J Mol Sci. 2024 Sep 27;25(19):10422. doi: 10.3390/ijms251910422 (PMC11476865; doi:10.3390/ijms251910422)
Supplement: Supplementary file 1 [file ijms-25-10422-s001.zip]

Archive with 2 entries (2 files):
- ijms-3200579-supplementary.pdf
- Table S1-S7.xlsx
