# Supplementary material for: Genome-Wide Characterization of the INDETERMINATE DOMAIN (IDD) Zinc Finger Gene Family in Solanum lycopersicum and the Functional Analysis of SlIDD15 in Shoot Gravitropism
Source: Int J Mol Sci. 2024 Sep 27;25(19):10422. doi: 10.3390/ijms251910422 (PMC11476865; doi:10.3390/ijms251910422)
Supplement: Supplementary file 1 [file ijms-25-10422-s001.zip › Table S1-S7.xlsx]

## Sheet: Table S1
Table S1. Accenssion numbers of OsIDDs, AtIDDs and ZmIDDs
Genes	Accession numbers
OsID1	LOC_Os10g28330
OsIDD1	LOC_Os03g10140
OsIDD2	LOC_Os01g09850
OsIDD3	LOC_Os09g38340
OsIDD4	LOC_Os02g45054
OsIDD5	LOC_Os07g39310
OsIDD6	LOC_Os08g44050
OsIDD7	LOC_Os02g31890
OsIDD8	LOC_Os01g14010
OsIDD9	LOC_Os01g70870
OsIDD10	LOC_Os04g47860
OsIDD11	LOC_Os01g39110
OsIDD12	LOC_Os08g36390
OsIDD13	LOC_Os09g27650
OsIDD14	LOC_Os03g13400
AtIDD1	At5G66730
AtIDD2	At3G50700
AtIDD3	At1G03840
AtIDD4	AT2G02080
AtIDD5	AT2G02070
AtIDD6	AT1G14580
AtIDD7	At1G55110
AtIDD8	At5G44160
AtIDD9	At3G45260
AtIDD10	At5G03150
AtIDD11	At3G13810
AtIDD12	At4G02670
AtIDD13	At5G60470
AtIDD14	AT1G68130
AtIDD15	AT2G01940
AtIDD16	AT1G25250
ZmID1	GRMZM2G011357
ZmIDD1	GRMZM2G171073
ZmIDD2	GRMZM2G143723
ZmIDD3	GRMZM5G828179
ZmIDD4	GRMZM2G151309
ZmIDD5	GRMZM2G046290
ZmIDD6	GRMZM2G035625
ZmIDD7	GRMZM2G320287
ZmIDD8	GRMZM2G022213
ZmIDD9	GRMZM5G884137
ZmIDD10	GRMZM2G058197
ZmIDD11	GRMZM2G177693
ZmIDD12	GRMZM2G027333
ZmIDD13	GRMZM2G021587
ZmIDD14	GRMZM2G141031
ZmIDD15	GRMZM2G123094
ZmIDD16	GRMZM2G074032
ZmIDD17	GRMZM2G110107
ZmIDD18	GRMZM2G465595
ZmIDDp1	GRMZM2G179677
ZmIDDveg7	GRMZM2G042666
ZmIDDveg9	GRMZM2G129261
ZmIDDp10	GRMZM2G090595
AtARF1	AT1G59750

## Sheet: Table S2
Table S2. Paralogous gene pairs in segmental duplication events of SlIDD genes.
Gene name	Gene ID	Chr position	Segmentally duplication	Gene name	Gene ID	Chr position
SlIDD7	Solyc03g121660.3.1	64196982-64199699	=	SlIDD1	Solyc08g063040.4.1	50678746-50681775
SlIDD7	Solyc03g121660.3.1	64196982-64199700	=	SlIDD9	Solyc06g062670.3.1	37205946-37209128
SlIDD2	Solyc01g099340.3.1	81886448-81890635	=	SlIDD5	Solyc09g074780.3.1	62806413-62810189
SlIDD11	Solyc06g075250.3.1	44356783-44359539	=	SlIDD4	Solyc09g007550.3.1	1170777-1173142
SlIDD11	Solyc06g075250.3.1	44356783-44359540	=	SlIDD8	Solyc11g069240.2.1	51937961-51943206
SlIDD11	Solyc06g075250.3.1	44356783-44359541	=	SlIDD10	Solyc10g084180.2.1	62991095-62993507
SlIDD4	Solyc09g007550.3.1	1170777-1173142	=	SlIDD10	Solyc10g084180.2.1	62991095-62993508
SlIDD4	Solyc09g007550.3.1	1170777-1173143	=	SlIDD8	Solyc11g069240.2.1	51937961-51943206
SlIDD17	Solyc02g062940.3.1	32912213-32915725	=	SlIDD16	Solyc02g085580.4.1	46424544-46427396
SlIDD16	Solyc02g085580.4.1	46424544-46427396	=	SlIDD6	Solyc04g080130.3.1	62360946-62364047

## Sheet: Table S3
Table S3. Collinear genes of SlIDDs between tomato and Arabidopsis, tomato and O. sativa, tomato and Z.mays, tomato and S. tuberosum.
S. lycopersicum == A. thaliana	S. lycopersicum == O. sativa	S. lycopersicum == Z.mays	S. lycopersicum == S. tuberosum
SlIDD13==AT2G01940.3	SlIDD2==LOC_Os01g70870.1	SlIDD13==Zm00001d028361	SlIDD2==Soltu.DM.01G039060.1
SlIDD7==AT1G55110.2	SlIDD13==LOC_Os03g13400.1	SlIDD2==Zm00001d042202	SlIDD13==Soltu.DM.01G000090.1
SlIDD12==AT1G14580.3	SlIDD1==LOC_Os01g39110.1	SlIDD13==Zm00001d047976	SlIDD2==Soltu.DM.09G023150.1
SlIDD14==AT1G03840.1	SlIDD5==LOC_Os01g70870.1	SlIDD1==Zm00001d011223	SlIDD17==Soltu.DM.02G006740.1
SlIDD13==AT2G01940.3	SlIDD3==LOC_Os10g28330.1		SlIDD16==Soltu.DM.02G025440.1
SlIDD12==AT2G02070.1			SlIDD17==Soltu.DM.02G025440.1
SlIDD16==AT2G02070.1			SlIDD16==Soltu.DM.02G006740.1
SlIDD17==AT3G50700.1			SlIDD16==Soltu.DM.04G035090.1
SlIDD7==AT3G13810.2			SlIDD7==Soltu.DM.03G036460.1
SlIDD11==AT3G45260.1			SlIDD7==Soltu.DM.06G022630.1
SlIDD9==AT3G13810.2			SlIDD7==Soltu.DM.08G013220.1
SlIDD8==AT3G45260.1			SlIDD6==Soltu.DM.02G025440.1
SlIDD3==AT4G02670.2			SlIDD6==Soltu.DM.04G035090.1
SlIDD16==AT5G66730.1			SlIDD12==Soltu.DM.04G004270.3
SlIDD6==AT5G66730.1			SlIDD15==Soltu.DM.03G019370.1
SlIDD11==AT5G60470.2			SlIDD9==Soltu.DM.03G036460.1
SlIDD11==AT5G03150.1			SlIDD15==Soltu.DM.06G027620.1
SlIDD14==AT5G44160.1			SlIDD11==Soltu.DM.06G030600.1
SlIDD4==AT5G03150.1			SlIDD9==Soltu.DM.06G022630.1
SlIDD4==AT5G60470.2			SlIDD11==Soltu.DM.09G006120.1
SlIDD10==AT5G03150.1			SlIDD11==Soltu.DM.10G024000.1
SlIDD10==AT5G60470.2			SlIDD14==Soltu.DM.07G020290.1
SlIDD8==AT5G60470.2			SlIDD1==Soltu.DM.03G036460.1
SlIDD8==AT5G03150.1			SlIDD1==Soltu.DM.08G013220.1
			SlIDD5==Soltu.DM.01G039060.1
			SlIDD4==Soltu.DM.06G030600.1
			SlIDD3==Soltu.DM.09G020360.1
			SlIDD5==Soltu.DM.09G023150.1
			SlIDD4==Soltu.DM.09G006120.1
			SlIDD4==Soltu.DM.10G024000.1
			SlIDD4==Soltu.DM.11G022610.1
			SlIDD10==Soltu.DM.09G006120.1
			SlIDD10==Soltu.DM.10G024000.1
			SlIDD8==Soltu.DM.06G030600.1
			SlIDD8==Soltu.DM.09G006120.1
			SlIDD8==Soltu.DM.11G022610.1

## Sheet: Table S4
Table S4. The functions of cis-regulatory elements in SlIDD gene promoters.
Cis-element name	Function		Group
ACE	cis-acting element involved in light responsiveness		Light responsive
LAMP-element
circadian	cis-acting regulatory element involved in circadian control
G-box	cis-acting regulatory element involved in light responsiveness
GT1-motif	light responsive element
AAAC-motif
3-AF1 binding site
Sp1
MRE	MYB binding site involved in light responsiveness
Box 4	part of a conserved DNA module involved in light responsiveness
ATCT-motif
TCT-motif	part of a light responsive element
GA-motif
GATA-motif
I-box
TCCC-motif
chs-CMA1a
Gap-box
LS7
Box II
GTGGC-motif
AT1-motif	part of a light responsive module
AE-box
TGA-element	auxin-responsive element	生长素	Hormone responsive
TATC-box	cis-acting element involved in gibberellin-responsiveness	赤霉素
TCA-element	cis-acting element involved in salicylic acid responsiveness	水杨酸
SARE
ABRE	cis-acting element involved in the abscisic acid responsiveness	脱落酸
AuxRR-core	cis-acting regulatory element involved in auxin responsiveness	加急茉莉酸
TGACG-motif	cis-acting regulatory element involved in the MeJA-responsiveness
CGTCA-motif
P-box	gibberellin-responsive element
GARE-motif
TGA-box	part of an auxin-responsive element
AuxRE
TC-rich repeats	cis-acting element involved in defense and stress responsiveness	参与防御和应激反应的顺式作用因子	Stress responsive
LTR	cis-acting element involved in low-temperature responsiveness	低温
ARE	cis-acting regulatory element essential for the anaerobic induction	厌氧诱导
GC-motif	enhancer-like element involved in anoxic specific inducibility	缺氧特异性诱导的增强样元件
MBS	MYB binding site involved in drought-inducibility	干旱
MBSI	MYB binding site involved in flavonoid biosynthetic genes regulation	类黄酮
WUN-motif	wound-responsive element	伤口
AT-rich element	binding site of AT-rich DNA binding protein (ATBP-1)		Growth and development
A-box	cis-acting regulatory element
RY-element	cis-acting regulatory element involved in seed-specific regulation
O2-site	cis-acting regulatory element involved in zein metabolism regulation
CAT-box	cis-acting regulatory element related to meristem expression
GCN4_motif	cis-regulatory element involved in endosperm expression
AT-rich sequence	element for maximal elicitor-mediated activation (2copies)
HD-Zip 1	element involved in differentiation of the palisade mesophyll cells
CCAAT-box	MYBHv1 binding site
HD-Zip 3	protein binding site

## Sheet: Table S5
Table S5. The cis-elements analysis of SlIDD genes
gene ID	Light responsive																							Hormone responsive												Stress responsive							Growth and development
	TCT-motif	AT1-motif	G-Box	Box 4	GT1-motif	AAAC-motif	AE-box	MRE	I-box	TCCC-motif	GATA-motif	chs-CMA1a	3-AF1 binding site	Gap-box	Sp1	circadian	Box II	ATCT-motif	ACE	LAMP-element	GA-motif	LS7	GTGGC-motif	TGACG-motif	CGTCA-motif	P-box	ABRE	SARE	AuxRR-core	TCA-element	GARE-motif	TGA-element	TATC-box	TGA-box	AuxRE	ARE	LTR	GC-motif	TC-rich repeats	MBS	WUN-motif	MBSI	AT-rich element	GCN4_motif	CAT-box	O2-site	A-box	AT-rich sequence	HD-Zip 1
SlIDD1	2			4							1							1			2			1	1	2							1	1		3			1	1		1
SlIDD2	2		1	2	3		1	2	1	1														3	3	1	1		1	2						1	1	1	1					1	1	1
SlIDD3	1		3	7			1		1															1	1		2			1						2			1						1
SlIDD4			2	3	4			2		1			1			1		1				1		1	1		3								1				1					1					1
SlIDD5	1	3		4			1		1		1	2				1					1											1				1				1								1	1
SlIDD6	1	1	7	4	3												1	1									4									1						1		1
SlIDD7	1		1	2	1		2			2				1	1									1	1		1									4	1			2		1				1
SlIDD8	2		1	1	1			1																1	1											1	1		1
SlIDD9	1		4	3				2											1					1	1		4									2	1						1				1	1
SlIDD10	3		3	6	1								1										1	2	2	1	3				1	1				3			2
SlIDD11	2	1	4	3	1				1	1														3	3		3					1				1				1
SlIDD12	1			4	1						2					1								1	1	2				1	1					2			1				1			1
SlIDD13	2	1	4	2	1	1	1																	2	2	1	3	1								1							1
SlIDD14			1		1	1					1	2				1			1								1			1			1			1			1					1
SlIDD15	1			2														1		1										3						3				1
SlIDD16	1	1		3			1	1			1		1	1																1						1				1	1
SlIDD17	1		3	10	1						1	1															3									1	2
[truncated: 3 more columns]

## Sheet: Table S6
Table S6. Relative expression of SlIDD genes in different tissues and development stages of S. lycopersicum Log2 (ratio)
	Heinz_root	Heinz_leaf	Heinz_bud	Heinz_flower	Heinz_1cm_fruit	Heinz_2cm_fruit	Heinz_3cm_fruit	Heinz_MG	Heinz_B	Heinz_B10
SlIDD1	6.05	15.86	5.85	17.64	1.96	2.43	2.1	5.13	21.93	33.74
SlIDD2	22.82	5.36	2.15	4.48	8.78	16.04	24.89	25.62	45.35	9.59
SlIDD3	0.17	0.79	0.92	2.89	18.82	35.51	38.67	15.37	5.66	0.23
SlIDD4	22.86	3.17	6.89	9.77	16.37	22.43	15.48	2.73	0.79	0.7
SlIDD5	7.84	0.41	0.2	0.23	0.04	0.34	0.11	0.04	0	0
SlIDD6	0.99	3.06	0.96	1.95	5.22	6.87	8.58	17.5	9.11	1.77
SlIDD7	14.38	14.83	6.61	5.26	17.92	20.81	14.35	20.48	38.98	66.85
SlIDD8	18.39	0.29	0.1	0.04	3.84	2.56	0.69	0.17	0	0
SlIDD9	9.14	25.58	5.58	4.01	25.05	31.51	40.3	15.54	7.86	0.25
SlIDD10	10.33	16.04	7.58	6.21	23.87	21.51	12.93	29.78	6.78	2.04
SlIDD11	36.82	19.3	10.39	12.76	24.1	26.72	21.06	33.56	27.96	36.02
SlIDD12	12.42	10.21	3.93	5.02	6.93	6.65	9.99	4.28	2.48	1.89
SlIDD13	1.97	1.69	3.36	3.75	20.79	8.55	3.75	5.25	2.55	1.75
SlIDD14	13.49	0.79	1.13	3.15	0.8	0.94	1.08	1.31	0.38	0.38
SlIDD15	1.18	3.12	5.25		0.04	0	0.03	0.05	0.03	0
SlIDD16	16	7.41	5.87	7.18	1.55	2.17	6.49	2.83	2.82	1.59
SlIDD17	12.8	9.02	8.3	12.56	9.75	11.77	14.4	11.02	6.95	7.44

## Sheet: Table S7
Table S7. Primers used in this study
Gene name	Purpose	Forward primer Sequence(5'to3')	Reverse primer Sequence(5'to3')
SlIDD1	qRT-PCR	ACCACCTCCTAACAAGAAGAAGA	CACATGATGCTTCTGGACACAC
SlIDD2	qRT-PCR	AACAGGCAGCTCAAATGGGT	ACCACCCTTGCTCATTCTGC
SlIDD3	qRT-PCR	CTCACTCACGTGACACCCAA	ATAGCAGCAGCCCATTACCC
SlIDD4	qRT-PCR	TCATCAACAACAACATCAGCAAG	GGAGTTGCAAGTTTTGATCCCTC
SlIDD5	qRT-PCR	CTCCCCATTCCATTCAAGTCCA	CCTTGTCCTTGAGCCACCC
SlIDD6	qRT-PCR	GGAAGCAAACCTCCGACTCT	CCCAAGGCTCAGCTACAACA
SlIDD7	qRT-PCR	ACAAACTCAACCTGCACAACA	TCCATGGCAAGTTGTGTCCT
SlIDD8	qRT-PCR	AAGGCTACCACTTTGGCTTCA	CCTAGCATGTTTGCGTGTGG
SlIDD9	qRT-PCR	AAGCTGCTGCAAGTTTATCTTCT	GGTTGCCACTAGTGTCTTGG
SlIDD10	qRT-PCR	TCAAACAGCAAACCCTAACCCT	TCCATGGAAGATTGTGTCCTCT
SlIDD11	qRT-PCR	AGAAATCTCCCCGGAAAGCCA	CTGGTCCCTCTGAAAACCCT
SlIDD12	qRT-PCR	CAAAAGGCAGCACAAATGGGA	TGAGGTGGACCTTGATTTTGCT
SlIDD13	qRT-PCR	TTGTGATTGTGGTCGCGTTTTT	TTGTGTCACTTGAAGAACAAGCAG
SlIDD14	qRT-PCR	AAGGATCTAATCCTCCTCCTCTCAA	CCGGGCACACGTAAACTCTC
SlIDD15	qRT-PCR	GGTCATTCTTGCGATTGCGG	ACGAGAAAGACAAGGTGCTGA
SlIDD16	qRT-PCR	GGGTGATTTGACCGGAATCAAG	AGGCTTCTCTGGCAGTGTTT
SlIDD17	qRT-PCR	TGAATGATTGCGTGGGCTCT	TCCAAGGTAGATTGTGACCCC
SlACTIN	qRT-PCR	GTCCTCTTCCAGCCATCCAT	ACCACTGAGCACAATGTTACCG
SlIDD8	35S::SlIDD8-GFP	ttggagaggacacgctcgagATGATGTCTAATGATGGACT	tcttctcccttacccatggtaccTTTATTATTTTCAAACT
SlIDD15	35S::SlIDD15-GFP	tggagaggacacgctcgagATGTTTAATTCTTCATCACAC	cttctcccttacccatggtaccTACTTTAAGATGAATATT
SlIDD15-AtU3d-F	Construction of knockout vectors for SlIDD15 and SlIDD13	gtcaAAAGAAAAAGAAGGCCAGC	aaacGCTGGCCTTCTTTTTCTTT
SlIDD15-AtU3d-R		gtcaATAGATCCAGATGCAGAAG	aaacCTTCTGCATCTGGATCTAT
SlIDD13-AtU3b-F		attgAGAAGGAAAAGAAGACCAGC	aaacGCTGGTCTTCTTTTCCTTCT
SlIDD13-AtU3b-R		attgCCCCAAAACACTATTGGAAT	aaacATTCCAATAGTGTTTTGGGG
SlIDD15-CR	SlIDD15-CR sequencing	ATCACACCCCTTCATGACTTCC	ACTTCCTCATTTTGCGCTCT
SlIDD13-CR	SlIDD13-CR sequencing	GTGCCTTCCCACCTTCCTAAA	TCACCAAGGGCATGACAAGG
U-F	CRISPR/Cas9 vector 1st PCR	CTCCGTTTTACCTGTGGAATCG
gR-R	CRISPR/Cas9 vector 1st PCR		CGGAGGAAAATTCCATCCAC
Pps-GAL	CRISPR/Cas9 vector 2nd PCR site B-R	TTCAGAGGTCTCTACCGACTAGTCACGCGTATGGAATCGGCAGCAAA
Pgs-GA2	CRISPR/Cas9 vector site 2		AGCGTGGGTCTCGTCAGGGTCCATCCACTCCAAGCTC
Pps-GA2	CRISPR/Cas9 vector site 2	TTCAGAGGTCTCTCTGACACTGGAATCGGCAGCAAAGG
Pgs-GAR	CRISPR/Cas9 vector site B-L		AGCGTGGGTCTCGCTCGACGCGTATCCATCCACTCCAAGC
